# Supplementary material for: Proteolytic Activities of Enterovirus 2A Do Not Depend on Its Interaction with SETD3
Source: Viruses. 2022 Jun 22;14(7):1360. doi: 10.3390/v14071360 (PMC9318592; doi:10.3390/v14071360)
Supplement: Supplementary file 1 [file viruses-14-01360-s001.zip]

Archive with 1 entries (1 files):
- viruses-1754063-supplementary.pdf
